# Supplementary material for: Design, Synthesis, and Biological Evaluation of [1,2,5]Oxadiazolo[3,4-b]pyridin-7-ol as Mitochondrial Uncouplers for the Treatment of Obesity and Metabolic Dysfunction-Associated Steatohepatitis
Source: J Med Chem. 2024 Nov 30;67(23):21486–504. doi: 10.1021/acs.jmedchem.4c02366 (PMC11647902; doi:10.1021/acs.jmedchem.4c02366)
Supplement: Supplementary file 1 — jm4c02366_si_001.csv [file jm4c02366_si_001.csv]

Entry	SMILES	% of BAM15 OCRa	EC50, µM
7a	OC1=C(NC2=CC=CC=C2)C=NC3=NON=C13	40	59 ± 3.4
7b	OC1=C(NC2=CC=C(C)C=C2)C=NC3=NON=C13	38	49
7c	OC1=C(NC2=CC=C(CC)C=C2)C=NC3=NON=C13	50	14 ± 1.7
7d	OC1=C(NC2=CC=C(CCCC)C=C2)C=NC3=NON=C13	19	1 .0 ± 0.1
7e	OC1=C(NC2=CC=C(C(C)(C)C)C=C2)C=NC3=NON=C13	7	2 ± 0.4
7f	OC1=C(NC2=CC=C(OCCCC)C=C2)C=NC3=NON=C13	20	6 ±
7g	OC1=C(NC2=CC=C(C(C)(C#N)C)C=C2)C=NC3=NON=C13	10	>100
7h	OC1=C(NC2=CC=C(SC(F)(F)F)C=C2)C=NC3=NON=C13	38	6 ± 0.4
7i	OC1=C(NC2=CC=C(C#N)C=C2)C=NC3=NON=C13	NA	NA
7j	OC1=C(NC2=CC=C(C(C)=O)C=C2)C=NC3=NON=C13	NA	NA
7k	OC1=C(NC2=CN=C(F)C=C2)C=NC3=NON=C13	NA	NA
7l	OC1=C(C2=CN=C(C(F)(F)F)C=C2)C=NC3=NON=C13	NA	NA
7m	OC1=C(NC2=C(F)C=CC=C2)C=NC3=NON=C13	69	32 ± 1.8
7n	OC1=C(NC2=CC(F)=CC=C2)C=NC3=NON=C13	55	51 ± 2.6
7o	OC1=C(NC2=CC=C(F)C=C2)C=NC3=NON=C13	32	>100
7p	OC1=C(NC2=C(Cl)C=CC=C2)C=NC3=NON=C13	69	27 ± 1.9
7q	OC1=C(NC2=CC=CC=C2C(F)(F)F)C=NC3=NON=C13	57	34 ±4.0
7r	OC1=C(NC2=CC=CC(C(F)(F)F)=C2)C=NC3=NON=C13	48	22 ± 1.8
7s	OC1=C(NC2=CC=C(C(F)(F)F)C=C2)C=NC3=NON=C13	43	35 ± 1.7
7t	OC1=C(NC2=C(F)C(F)=CC=C2)C=NC3=NON=C13	60	64 ± 3.3
7u	OC1=C(NC2=C(F)C=C(F)C=C2)C=NC3=NON=C13	83	40 ± 1.9
7v	OC1=C(NC2=CC(F)=CC=C2F)C=NC3=NON=C13	69	64 ± 5.3
7w	OC1=C(NC2=C(F)C=CC=C2F)C=NC3=NON=C13	54	52 ± 8.8
7x	OC1=C(NC2=CC=C(F)C(F)=C2)C=NC3=NON=C13	55	63 ± 3.7
7y	OC1=C(NC2=C(F)C(F)=C(F)C=C2)C=NC3=NON=C13	68	44 ± 3.6
7z	OC1=C(NC2=C(F)C(F)=C(F)C(F)=C2F)C=NC3=NON=C13	50	18 ± 2.4
7aa	OC1=C(NC2=CC=CC(Cl)=C2F)C=NC3=NON=C13	68	32 ± 1.9
7ab	OC1=C(NC2=CC=CC(C(F)(F)F)=C2F)C=NC3=NON=C13	71	43 ± 5.2
7ac	OC1=C(NC2=CC(C(F)(F)F)=CC=C2F)C=NC3=NON=C13	55	11 ± 6.7
7ad	OC1=C(NC2=C(F)C=CC=C2C(F)(F)F)C=NC3=NON=C13	55	28 ± 3.9
7ae	OC1=C(NC2=C(F)C=C(F)C(C(F)(F)F)=C2)C=NC3=NON=C13	48	40 ± 4.5
7af	OC1=C(NC2=CC(F)=CC=C2C(F)(F)F)C=NC3=NON=C13	54	25 ± 12
7ag	OC1=C(NC2=CC(F)=CC(C(F)(F)F)=C2)C=NC3=NON=C13	38	40 ± 0.9
7ah	OC1=C(NC(C(F)=C2)=CC=C2C3=CC=CC=C3)C=NC4=NON=C14	10	2.0 ± 0.5
7ai	OC1=C(NC2=CC=CC(C3=CC=CC=C3)=C2)C=NC4=NON=C14	NA	NA
7aj	OC1=C(NC2=CC=CC=C2C3=CC=CC=C3)C=NC4=NON=C14	20	6.0 ± 1.2
7ak	OC1=C(NC(C=C2)=CC=C2C3=CC=CC=C3F)C=NC4=NON=C14	NA	NA
7al	OC1=C(NC(C=C2)=CC=C2C3=CC=CC(F)=C3)C=NC4=NON=C14	36	1.2 ± 0.1
SHO1122147	OC1=C(NC(C=C2)=CC=C2C3=CC=CC(Cl)=C3)C=NC4=NON=C14	55	3.6 ± 0.1
7an	OC1=C(NC2=CC=C(C3=CC=CC(C(F)(F)F)=C3)C=C2)C=NC4=NON=C14	25	0.5 ± 0.1
7ao	OC1=C(NC2=CC=C(C3=CC=C(F)C=C3)C=C2)C=NC4=NON=C14	60	1.7 ± 0.2
7ap	OC1=C(NC(C=C2)=CC=C2C3=CC=C(Cl)C=C3)C=NC4=NON=C14	57	0.9 ± 0.1
7aq	OC1=C(NC2=CC=C(C3=CC=C(C(F)(F)F)C=C3)C=C2)C=NC4=NON=C14	NA	NA
7ar	OC1=C(NC2=CC=C(C3=CN=C(C(F)(F)F)C=C3)C=C2)C=NC4=NON=C14	17	7.0 ± 1.9
7as	OC1=C(NC(C=C2)=CC=C2C3=C(F)C(F)=CC=C3)C=NC4=NON=C14	NA	NA
7at	OC1=C(NC(C=C2)=CC=C2C3=CC=CC(Cl)=C3Cl)C=NC4=NON=C14	NA	NA
7au	OC1=C(NC(C=C2)=CC=C2C3=CC(F)=C(F)C=C3)C=NC4=NON=C14	NA	NA
7av	OC1=C(NC(C=C2)=CC=C2C3=C(F)C=CC(F)=C3)C=NC4=NON=C14	NA	NA
7aw	OC1=C(NC2=CC=C(C3=CC(C(F)(F)F)=CC(C(F)(F)F)=C3)C=C2)C=NC4=NON=C14	20	41 ± 4.9
7ax	OC1=C(NC2=CC(C=CC=C3)=C3C=C2)C=NC4=NON=C14	48	13 ± 1.2
7ay	OC1=C(NC2=CC(C(C)(C)C3=C4C=CC=C3)=C4C=C2)C=NC5=NON=C15	NA	NA
9a	OC1=C(C2=CC=CC=C2F)C=NC3=NON=C13	69	27 ± 2.8
9b	OC1=C(C2=C(Cl)C=CC=C2)C=NC3=NON=C13	49	85 ± 16.4
9c	OC1=C(C2=CC(Cl)=CC=C2)C=NC3=NON=C13	61	25 ± 3.1
9d	OC1=C(C2=CC(C(F)(F)F)=CC=C2)C=NC3=NON=C13	59	26 ± 4.5
9e	OC1=C(C2=CC=C(Cl)C=C2)C=NC3=NON=C13	52	12 ± 0.6
9f	OC1=C(C2=CC=CC(OC(F)(F)F)=C2)C=NC3=NON=C13	37	15 ± 2.5
9g	OC1=C(C2=CC=CS2)C=NC3=NON=C13	36	40 ± 0.3
9h	OC1=C(C2=CC=C(C3=CC=C(F)C=C3)C=C2)C=NC4=NON=C14	NA	NA
